# Supplementary material for: Fluorescent Silica Nanoparticles Targeting Mitochondria: Trafficking in Myeloid Cells and Application as Doxorubicin Delivery System in Breast Cancer Cells
Source: Int J Mol Sci. 2022 Mar 12;23(6):3069. doi: 10.3390/ijms23063069 (PMC8954043; doi:10.3390/ijms23063069)
Supplement: Supplementary file 1 [file ijms-23-03069-s001.zip]

Archive with 1 entries (1 files):
- ijms-1609888-supplementary.pdf
